# Supplementary material for: Effect of body composition on survival benefit of hepatic arterial infusion chemotherapy for advanced hepatocellular carcinoma: A comparison with sorafenib therapy
Source: PLoS One. 2019 Jun 13;14(6):e0218136. doi: 10.1371/journal.pone.0218136 (PMC6564002; doi:10.1371/journal.pone.0218136)
Supplement: S1 File — (XLSX) [file pone.0218136.s003.xlsx]

## Sheet: DATASET
HAIC/SFB	Sex	Age	Etiology	Response	Child-Pugh	CP score	Time to event	Death	L3 SMI	VFA-CT	Mscl depl presense/absence	VFA H/L	VFA(3M)	L3 SMI(3M)	MVI	EHS	Tumor No.	Max Tu size	ΔSMcm2(3M)	Conv.(HAIC→SFB)	Conv.(SFB→HAIC)
SFB	M	87	C	PD	A	6	14.2	0	42.1228	45.2	Mscl depl absence	L-VFA	41.05	38.9677	absense	absense	8	25	-7.58	Conv(0)	Conv(0)
SFB	M	66	Alc	PD	A	6	32.2333	1	46.088	165.23	Mscl depl absence	H-VFA	113.4	38.5615	absense	presense	6	18	-20.74	Conv(0)	Conv(0)
SFB	M	79	C	PD	A	5	19	0	41.8597	116.15	Mscl depl presence	H-VFA	117.21	39.8475	absense	absense	9	15	-4.96	Conv(0)	Conv(0)
SFB	M	68	C	SD	A	5	4.73333	1	41.1532	100.81	Mscl depl presence	H-VFA	45.59	41.285	absense	presense	10	28	0.35	Conv(0)	Conv(0)
SFB	F	64	B	PD	A	6	12.0333	0	29.3304	61.13	Mscl depl presence	L-VFA	68.64	35.748	presense	presense	10	22	15.22	Conv(0)	Conv(0)
SFB	F	77	C	NE	A	5	11.2333	0	35.2908	130.2	Mscl depl presence	H-VFA	ND	ND	presense	absense	1	23	ND	Conv(0)	Conv(0)
SFB	M	81	C	PD	A	6	19.3	0	50.5054	88.89	Mscl depl absence	L-VFA	ND	ND	absense	absense	2	50	ND	Conv(0)	Conv(0)
SFB	M	80	C	SD	B	7	12.6	0	51.8409	49.39	Mscl depl absence	L-VFA	42.07	46.2155	absense	absense	4	70	-13.69	Conv(0)	Conv(0)
SFB	F	80	C	PD	B	7	3.8	0	39.0842	141.31	Mscl depl absence	H-VFA	167.19	49.023	absense	presense	0	82	21.77	Conv(0)	Conv(0)
SFB	M	59	C	SD	A	5	18.8667	0	40.0918	162.76	Mscl depl presence	H-VFA	136.12	39.2691	absense	presense	10	12	-2.24	Conv(0)	Conv(0)
SFB	F	77	B	SD	A	6	14.1667	0	38.8185	117.54	Mscl depl absence	H-VFA	149.16	45.21	absense	absense	7	7	13.07	Conv(0)	Conv(0)
SFB	M	74	C	SD	A	6	36.9667	0	41.4982	142.04	Mscl depl presence	H-VFA	134.67	39.4149	absense	absense	3	20	-5.07	Conv(0)	Conv(0)
SFB	M	78	Alc	NE	A	6	0.466667	1	31.3797	98.94	Mscl depl presence	L-VFA	ND	ND	absense	absense	1	102	ND	Conv(0)	Conv(0)
SFB	F	66	C	PR	A	6	64.8333	0	44.3526	150.97	Mscl depl absence	H-VFA	157.23	42.5197	absense	absense	2	52	-4.99	Conv(0)	Conv(S→H)
SFB	M	64	C	SD	A	5	13.4333	0	43.541	45.5	Mscl depl absence	L-VFA	38.66	35.2679	absense	presense	2	92	-23.35	Conv(0)	Conv(0)
SFB	M	63	B	PD	A	5	16.2	0	39.4872	86.69	Mscl depl presence	L-VFA	86.94	35.6479	absense	presense	6	33	-9.89	Conv(0)	Conv(0)
SFB	M	75	C	PD	A	6	1.86667	0	29.7537	52.41	Mscl depl presence	L-VFA	ND	ND	absense	presense	10	100	ND	Conv(0)	Conv(0)
SFB	M	55	C	PD	A	6	7.5	0	49.7126	30.92	Mscl depl absence	L-VFA	13.82	42.3672	presense	absense	10	40	-19.04	Conv(0)	Conv(0)
SFB	M	75	C	PR	A	6	6.46667	0	44.6647	130.06	Mscl depl absence	H-VFA	ND	ND	absense	absense	5	15	ND	Conv(0)	Conv(0)
SFB	M	67	C	PD	A	5	18.6	0	44.6121	161.25	Mscl depl absence	H-VFA	119.74	37.5895	presense	absense	1	43	-18.43	Conv(0)	Conv(0)
SFB	M	63	C	PD	A	5	25.3333	1	46.7266	202.53	Mscl depl absence	H-VFA	181.73	43.2461	absense	presense	5	24	-8.91	Conv(0)	Conv(S→H)
SFB	M	75	C	SD	A	6	17.2333	0	46.5733	102.24	Mscl depl absence	H-VFA	94.56	44.0639	absense	absense	8	32	-6.61	Conv(0)	Conv(S→H)
SFB	F	76	C	PD	A	6	10.3	1	38.6306	116.99	Mscl depl absence	H-VFA	80.6	30.4442	absense	absense	8	24	-17.57	Conv(0)	Conv(0)
SFB	M	57	C	SD	A	5	6.03333	0	49.0391	109.57	Mscl depl absence	H-VFA	83.53	44.2812	absense	presense	2	33	-12.18	Conv(0)	Conv(0)
SFB	M	79	C	PD	A	5	15.7667	0	36.1736	161.81	Mscl depl presence	H-VFA	148.13	32.5374	absense	absense	4	40	-10.02	Conv(0)	Conv(0)
SFB	M	65	B	PD	A	5	4.23333	0	47.4111	141.95	Mscl depl absence	H-VFA	158.9	38.6931	absense	presense	4	45	-22.04	Conv(0)	Conv(0)
SFB	F	65	Alc	PD	B	9	4.96667	0	40.2089	83.58	Mscl depl absence	L-VFA	75.08	36.3689	absense	presense	10	9	-8.64	Conv(0)	Conv(0)
SFB	F	73	C	PD	B	8	4.2	0	34.2168	27.49	Mscl depl presence	L-VFA	45.02	28.9794	absense	presense	4	18	-10.71	Conv(0)	Conv(0)
SFB	M	81	B	PD	A	6	9.26667	0	38.4721	106.67	Mscl depl presence	H-VFA	115.07	39.1334	absense	absense	4	72	1.63	Conv(0)	Conv(S→H)
SFB	M	70	B	SD	A	5	39.1667	0	54.3294	167.47	Mscl depl absence	H-VFA	199.75	49.0928	absense	presense	2	37	-14.43	Conv(0)	Conv(0)
SFB	M	74	C	PD	A	6	8.76667	0	31.8625	137.93	Mscl depl presence	H-VFA	ND	ND	presense	absense	10	65	ND	Conv(0)	Conv(0)
SFB	M	54	B	SD	A	6	36.1333	0	51.4983	181.02	Mscl depl absence	H-VFA	147.03	41.5052	absense	presense	10	8	-28.88	Conv(0)	Conv(0)
SFB	F	74	C	NE	B	7	3.36667	0	43.9601	83.83	Mscl depl absence	L-VFA	101.27	46.2774	absense	presense	10	23	5.46	Conv(0)	Conv(0)
SFB	M	64	C	SD	B	8	10.4333	0	52.2894	130.02	Mscl depl absence	H-VFA	126.73	50.26	absense	presense	10	26	-5.66	Conv(0)	Conv(0)
SFB	F	80	C	PD	A	5	14.2	0	30.8575	78.59	Mscl depl presence	L-VFA	59.85	30.8621	absense	absense	2	52	0.01	Conv(0)	Conv(0)
SFB	M	72	B	PD	B	7	9.56667	0	53.8134	131.73	Mscl depl absence	H-VFA	131.87	55.1642	presense	absense	4	42	3.08	Conv(0)	Conv(0)
SFB	M	71	Alc	SD	A	5	60.1333	1	68.2188	284	Mscl depl absence	H-VFA	356.08	63.2962	absense	absense	3	29	-12.76	Conv(0)	Conv(0)
SFB	M	81	Alc	SD	A	5	45.0667	0	56.7439	205.42	Mscl depl absence	H-VFA	162.82	58.6713	absense	absense	8	44	5.57	Conv(0)	Conv(0)
SFB	M	61	C	SD	B	7	59.3333	1	45.809	83.39	Mscl depl absence	L-VFA	72.39	44.0626	absense	absense	4	19	-4.64	Conv(0)	Conv(0)
SFB	M	77	C	NE	B	8	0.9	0	41.5464	83.69	Mscl depl presence	L-VFA	ND	ND	absense	presense	10	75	ND	Conv(0)	Conv(0)
SFB	F	66	C	PD	A	5	3.8	0	42.4494	73.38	Mscl depl absence	L-VFA	ND	ND	absense	presense	10	12	ND	Conv(0)	Conv(0)
SFB	F	80	N	SD	A	6	5.16667	0	38.1852	289.19	Mscl depl absence	H-VFA	277.26	38.708	absense	absense	1	48	1.24	Conv(0)	Conv(0)
SFB	F	73	C	PD	A	5	3.8	0	25.1644	79.81	Mscl depl presence	L-VFA	81.24	29.4311	absense	absense	8	45	9.6	Conv(0)	Conv(0)
SFB	M	69	Alc	SD	A	6	10.3333	0	46.2278	140.54	Mscl depl absence	H-VFA	136.36	44.5513	absense	presense	10	91	-4.08	Conv(0)	Conv(0)
SFB	M	86	N	SD	A	6	19.0333	0	47.8945	218.26	Mscl depl absence	H-VFA	159.2	46.5664	absense	presense	4	96	-3.4	Conv(0)	Conv(0)
SFB	M	70	C	SD	B	9	16.4333	0	58.5391	78.16	Mscl depl absence	L-VFA	85.81	55.0754	presense	absense	7	50	-9.09	Conv(0)	Conv(0)
SFB	M	74	C	PD	A	5	11.6	0	50.123	72.07	Mscl depl absence	L-VFA	90.32	47.7466	absense	absense	1	61	-6.47	Conv(0)	Conv(0)
SFB	M	74	C	SD	A	6	40.9667	1	62.6767	131.94	Mscl depl absence	H-VFA	135.19	51.7546	absense	absense	2	41	-26.58	Conv(0)	Conv(0)
SFB	M	84	C	SD	A	5	9	1	39.301	179.88	Mscl depl presence	H-VFA	171.15	36.7993	absense	absense	3	38	-7.23	Conv(0)	Conv(0)
SFB	M	64	Alc	SD	A	6	17.3333	1	50.9181	121.46	Mscl depl absence	H-VFA	129.51	41.7005	absense	absense	5	16	-25.4	Conv(0)	Conv(0)
SFB	M	82	Alc	NE	A	5	6.33333	0	36.7711	136.74	Mscl depl presence	H-VFA	96.99	29.7528	absense	presense	10	100	-18.26	Conv(0)	Conv(0)
SFB	M	69	Alc	SD	A	5	30.5667	0	43.9757	129.92	Mscl depl absence	H-VFA	86.67	39.5109	presense	absense	10	42.4	-11.16	Conv(0)	Conv(0)
SFB	M	74	Alc	SD	A	6	15.6	0	46.6515	238.33	Mscl depl absence	H-VFA	215.38	42.2561	presense	absense	10	26	-11.75	Conv(0)	Conv(0)
SFB	M	84	C	SD	A	6	11.0333	0	36.0349	110	Mscl depl presence	H-VFA	95.18	36.3705	absense	absense	10	52	0.76	Conv(0)	Conv(0)
SFB	M	69	C	PR	B	7	7.23333	0	44.7582	212.23	Mscl depl absence	H-VFA	178.19	39.1826	absense	presense	10	10	-14.85	Conv(0)	Conv(0)
SFB	F	82	C	SD	A	6	8.36667	0	34.5612	64.51	Mscl depl presence	L-VFA	77.21	31.8836	absense	absense	3	23	-6.6	Conv(0)	Conv(0)
SFB	F	81	C	SD	A	5	4.93333	0	35.0041	87.51	Mscl depl presence	L-VFA	150.05	40.8463	absense	absense	10	19	11.88	Conv(0)	Conv(0)
SFB	F	71	C	SD	A	6	12.0667	0	40.291	149.27	Mscl depl absence	H-VFA	112.99	43.3712	absense	absense	5	26	6.82	Conv(0)	Conv(S→H)
SFB	M	79	N	NE	B	7	1.6	0	41.2353	280.36	Mscl depl presence	H-VFA	ND	ND	absense	presense	10	100	ND	Conv(0)	Conv(0)
SFB	M	67	B	SD	A	5	12.8	0	44.0881	140.89	Mscl depl absence	H-VFA	110.48	37.2851	presense	presense	2	45	-19.43	Conv(0)	Conv(0)
SFB	F	77	C	SD	A	5	19.3667	0	46.7741	184.6	Mscl depl absence	H-VFA	151.72	36.723	absense	presense	2	28	-21.22	Conv(0)	Conv(0)
SFB	F	73	C	SD	B	7	15.0333	0	36.8289	101.28	Mscl depl presence	H-VFA	96.18	31.8618	presense	absense	10	30	-10.88	Conv(0)	Conv(0)
SFB	M	63	N	SD	A	5	5.56667	0	42.4095	104.59	Mscl depl absence	H-VFA	80.1	36.0101	absense	absense	10	20	-17.38	Conv(0)	Conv(0)
SFB	F	86	C	SD	A	5	6.43333	0	38.308	73.94	Mscl depl absence	L-VFA	73.26	36.4981	presense	presense	4	68	-3.67	Conv(0)	Conv(0)
SFB	M	68	B	PR	A	6	27.2333	1	46.5327	157.35	Mscl depl absence	H-VFA	161.34	43.7458	absense	presense	3	26	-7.17	Conv(0)	Conv(0)
SFB	M	68	C	SD	A	6	2.16667	0	51.3555	132.62	Mscl depl absence	H-VFA	150.94	51.7626	presense	presense	10	2	1.13	Conv(0)	Conv(0)
SFB	M	82	N	SD	B	7	1.66667	0	39.5833	220.97	Mscl depl presence	H-VFA	ND	ND	absense	presense	10	70	ND	Conv(0)	Conv(0)
SFB	M	75	N	PD	A	5	11.7667	0	40.4837	92.84	Mscl depl presence	L-VFA	58.59	33.6025	presense	presense	2	90	-17.55	Conv(0)	Conv(0)
SFB	M	81	C	SD	B	7	5.7	0	38.3503	141.84	Mscl depl presence	H-VFA	146.87	30.5176	absense	absense	10	18	-20.99	Conv(0)	Conv(0)
SFB	M	88	C	SD	A	6	6.86667	1	35.7202	116.63	Mscl depl presence	H-VFA	101.36	34.4867	absense	presense	2	44	-3.44	Conv(0)	Conv(0)
SFB	M	74	N	SD	A	6	2.86667	1	40.4066	168.88	Mscl depl presence	H-VFA	161.46	33.0274	presense	absense	4	150	-20.58	Conv(0)	Conv(0)
SFB	M	74	C	SD	A	5	18.1333	1	38.7397	236.38	Mscl depl presence	H-VFA	250.44	38.3394	absense	presense	10	45	-1.24	Conv(0)	Conv(0)
SFB	F	52	N	PD	B	7	18.8333	0	42.672	105.94	Mscl depl absence	H-VFA	125.76	37.5178	absense	absense	10	7	-13.36	Conv(0)	Conv(0)
SFB	M	49	B	SD	A	5	11.1333	0	42.7229	127.74	Mscl depl absence	H-VFA	120.37	38.2732	absense	presense	10	90	-12.41	Conv(0)	Conv(0)
SFB	M	65	N	SD	B	7	5.13333	0	41.1018	95.64	Mscl depl presence	L-VFA	87.69	44.7244	absense	presense	5	52	9.39	Conv(0)	Conv(0)
SFB	M	63	N	NE	A	6	4.5	0	39.9608	48.89	Mscl depl presence	L-VFA	ND	ND	absense	presense	10	110	ND	Conv(0)	Conv(0)
SFB	F	71	B	SD	B	7	12.1667	0	39.8907	104.68	Mscl depl absence	H-VFA	ND	ND	absense	absense	8	40	ND	Conv(0)	Conv(S→H)
SFB	M	76	C	NE	A	5	2.8	1	25.8387	37.6	Mscl depl presence	L-VFA	ND	ND	absense	absense	10	63	ND	Conv(0)	Conv(0)
HAIC	M	59	C	PR	A	6	6.23333	0	45.4878	90.1	Mscl depl absence	L-VFA	84.02	44.6812	absense	presense	6	22	-2.29	Conv(0)	Conv(0)
HAIC	M	64	C	PD	B	7	9.33333	0	47.1661	61.05	Mscl depl absence	L-VFA	59.8	43.526	presense	absense	10	72	-10.52	Conv(0)	Conv(0)
HAIC	M	84	Alc	SD	B	9	2.6	0	38.4354	80	Mscl depl presence	L-VFA	ND	ND	presense	absense	10	128	ND	Conv(0)	Conv(0)
HAIC	M	70	B	PD	B	9	1.53333	0	42.4078	193.61	Mscl depl absence	H-VFA	ND	ND	presense	absense	8	62	ND	Conv(0)	Conv(0)
HAIC	M	51	B	SD	B	9	3.53333	0	44.4329	176.95	Mscl depl absence	H-VFA	ND	ND	presense	presense	10	100	ND	Conv(0)	Conv(0)
HAIC	M	85	N	SD	B	7	3.06667	0	46.9289	197.42	Mscl depl absence	H-VFA	ND	ND	presense	presense	10	116	ND	Conv(0)	Conv(0)
HAIC	M	73	C	SD	A	6	5.4	0	38.836	122.29	Mscl depl presence	H-VFA	158.22	27.8453	presense	absense	10	100	-25.06	Conv(H→S)	Conv(0)
HAIC	M	57	C	SD	B	7	1	1	51.655	242.35	Mscl depl absence	H-VFA	ND	ND	presense	absense	10	70	ND	Conv(0)	Conv(0)
HAIC	M	65	C	PD	A	6	7.06667	0	43.7617	144.85	Mscl depl absence	H-VFA	114.07	46.9807	presense	absense	7	165	8.22	Conv(0)	Conv(0)
HAIC	M	52	B	PD	A	6	4.23333	0	50.533	112.64	Mscl depl absence	H-VFA	50.39	38.5556	presense	presense	10	40	-35.93	Conv(H→S)	Conv(0)
HAIC	M	70	C	PD	A	6	3.43333	0	33.927	196.54	Mscl depl presence	H-VFA	ND	ND	presense	absense	2	72	ND	Conv(0)	Conv(0)
HAIC	M	52	B	CR	A	5	16.5333	0	43.2677	176.91	Mscl depl absence	H-VFA	126.67	39.5991	presense	absense	3	160	-10.79	Conv(H→S)	Conv(0)
HAIC	M	67	C	PD	B	8	1.36667	0	41.7554	68.07	Mscl depl presence	L-VFA	ND	ND	presense	absense	10	100	ND	Conv(0)	Conv(0)
HAIC	M	39	B	PR	A	5	21.7	0	46.2008	106.82	Mscl depl absence	H-VFA	119	43.8955	presense	presense	10	100	-7.06	Conv(H→S)	Conv(0)
HAIC	F	67	C	PD	A	6	15.9333	0	41.443	53.19	Mscl depl absence	L-VFA	39.62	39.529	presense	absense	6	56	-4.08	Conv(H→S)	Conv(0)
HAIC	M	74	C	PR	A	6	4.96667	0	35.377	91.69	Mscl depl presence	L-VFA	90.61	33.2229	presense	absense	2	34	-5.48	Conv(0)	Conv(0)
HAIC	M	53	B	PR	A	6	23	0	56.626	146.88	Mscl depl absence	H-VFA	107.24	51.8313	presense	absense	10	75	-14.02	Conv(H→S)	Conv(0)
HAIC	F	68	C	PR	A	6	43.5667	1	31.375	80.96	Mscl depl presence	L-VFA	74.42	31.0431	presense	absense	1	85	-0.69	Conv(0)	Conv(0)
HAIC	M	77	N	PD	A	5	0.9	1	34.9002	244.39	Mscl depl presence	H-VFA	ND	ND	presense	presense	10	150	ND	Conv(H→S)	Conv(0)
HAIC	M	72	B	PR	B	8	16.4667	0	38.1039	62.26	Mscl depl presence	L-VFA	ND	ND	presense	absense	10	75	ND	Conv(H→S)	Conv(0)
HAIC	F	35	B	PR	A	5	55.2	1	34.0941	28.82	Mscl depl presence	L-VFA	29.21	36.4018	presense	absense	10	85	5.71	Conv(H→S)	Conv(0)
HAIC	M	80	C	SD	B	8	12.9	0	43.2634	38.31	Mscl depl absence	L-VFA	45.77	40.5626	presense	absense	10	40	-6.94	Conv(0)	Conv(0)
HAIC	M	68	C	SD	B	8	9.76667	0	49.8482	180.29	Mscl depl absence	H-VFA	159.77	44.9601	absense	absense	10	38	-14.21	Conv(0)	Conv(0)
HAIC	F	76	C	PD	A	6	6.6	0	33.0126	119.9	Mscl depl presence	H-VFA	ND	ND	presense	absense	10	33	ND	Conv(0)	Conv(0)
HAIC	F	59	B	PR	A	5	15.8	0	25.8343	80.17	Mscl depl presence	L-VFA	53.09	25.4025	presense	absense	1	90	-1.18	Conv(0)	Conv(0)
HAIC	M	71	Alc	PD	B	7	3.8	0	45.2424	127.65	Mscl depl absence	H-VFA	ND	ND	presense	absense	10	50	ND	Conv(0)	Conv(0)
HAIC	M	71	Alc	PD	A	5	19.1333	0	46.8229	66.68	Mscl depl absence	L-VFA	ND	ND	absense	presense	10	16.9	ND	Conv(H→S)	Conv(0)
HAIC	M	69	C	SD	A	5	19.7667	0	48.0719	181.4	Mscl depl absence	H-VFA	153.19	44.7721	presense	absense	10	100	-8.66	Conv(H→S)	Conv(0)
HAIC	M	65	Alc	SD	A	6	12.5333	0	48.7034	124.33	Mscl depl absence	H-VFA	ND	ND	absense	presense	10	40	ND	Conv(H→S)	Conv(0)
HAIC	M	75	N	PD	A	5	13.2333	0	48.3408	87.93	Mscl depl absence	L-VFA	100.88	47.1653	absense	absense	10	28	-3.07	Conv(H→S)	Conv(0)
HAIC	F	68	N	NE	B	8	37.9333	1	27.0124	107.23	Mscl depl presence	H-VFA	97.71	30.5882	absense	absense	3	24	9.04	Conv(0)	Conv(0)
HAIC	M	73	B	PR	B	7	10.3	0	54.8199	304.92	Mscl depl absence	H-VFA	199.53	45.0514	absense	absense	10	82	-25.07	Conv(0)	Conv(0)
HAIC	F	72	N	SD	B	9	2.63333	0	46.74	225.45	Mscl depl absence	H-VFA	196.78	47.7416	presense	absense	10	31	2.36	Conv(0)	Conv(0)
HAIC	M	80	C	SD	A	6	16.3333	0	40.4457	225.93	Mscl depl presence	H-VFA	221.91	40.5064	presense	absense	10	55	0.17	Conv(H→S)	Conv(0)
HAIC	F	63	C	SD	A	6	34	1	47.5593	177.86	Mscl depl absence	H-VFA	135.24	40.9807	presense	absense	10	10	-15	Conv(H→S)	Conv(0)
HAIC	F	68	N	SD	A	6	12.7	0	36.1522	200.16	Mscl depl presence	H-VFA	191.48	37.0108	presense	absense	1	38	2.13	Conv(H→S)	Conv(0)
HAIC	F	60	C	SD	A	5	6.93333	0	35.815	129.31	Mscl depl presence	H-VFA	111.25	30.6238	presense	absense	10	70	-13.19	Conv(H→S)	Conv(0)
HAIC	M	52	B	SD	A	6	9.4	0	48.6512	25.51	Mscl depl absence	L-VFA	60.18	46.1159	presense	absense	10	100	-7.02	Conv(H→S)	Conv(0)
HAIC	M	70	Alc	SD	B	7	4.16667	0	45.2594	116.18	Mscl depl absence	H-VFA	142.8	44.6144	presense	absense	10	28	-1.59	Conv(0)	Conv(0)
HAIC	M	74	C	SD	A	6	2.8	1	37.2508	165.86	Mscl depl presence	H-VFA	165.2	31.1383	absense	absense	10	113	-17.52	Conv(H→S)	Conv(0)
HAIC	M	44	B	PR	A	6	14.5667	0	51.3304	198.05	Mscl depl absence	H-VFA	135.78	49.9907	presense	absense	10	150	-3.79	Conv(0)	Conv(0)
HAIC	M	61	N	SD	A	5	22.4333	1	45.5852	178.64	Mscl depl absence	H-VFA	186.05	45.5086	presense	absense	3	70	-0.21	Conv(0)	Conv(0)
HAIC	M	41	B	SD	A	6	18	0	40.7002	53.59	Mscl depl presence	L-VFA	40.56	38.5132	presense	absense	8	160	-6.41	Conv(H→S)	Conv(0)
HAIC	M	75	Alc	SD	B	7	2.56667	0	45.6217	159.98	Mscl depl absence	H-VFA	ND	ND	presense	absense	10	116	ND	Conv(0)	Conv(0)
HAIC	M	68	B	PR	A	5	23.9667	1	38.2289	40.25	Mscl depl presence	L-VFA	47.57	39.6017	presense	absense	2	23	3.76	Conv(H→S)	Conv(0)
HAIC	F	60	B	PR	A	6	22.9	0	37.1103	63.73	Mscl depl presence	L-VFA	45.85	37.0902	absense	absense	10	30	-0.05	Conv(H→S)	Conv(0)
HAIC	M	69	B	PR	A	6	15.2	0	50.5931	227.47	Mscl depl absence	H-VFA	207.91	46.0988	presense	absense	1	100	-14.16	Conv(0)	Conv(0)
HAIC	M	79	Alc	SD	A	6	11.3667	0	44.3564	159.57	Mscl depl absence	H-VFA	148.82	44.1003	presense	absense	1	80	-0.74	Conv(0)	Conv(0)
HAIC	M	68	Alc	PD	A	6	2	1	44.0039	45.38	Mscl depl absence	L-VFA	ND	ND	presense	absense	10	100	ND	Conv(H→S)	Conv(0)
HAIC	F	76	C	SD	B	7	18.6333	1	33.3555	111.54	Mscl depl presence	H-VFA	98.44	32.6594	presense	absense	10	60	-1.56	Conv(H→S)	Conv(0)
HAIC	M	64	Alc	PR	B	7	4.8	1	38.6304	187.32	Mscl depl presence	H-VFA	135.76	41.2578	presense	absense	10	102	7.24	Conv(0)	Conv(0)
HAIC	M	86	N	PD	A	5	8.03333	0	37.4557	119.6	Mscl depl presence	H-VFA	ND	ND	presense	absense	10	71	ND	Conv(0)	Conv(0)
HAIC	F	83	C	PD	A	6	8.6	0	33.6552	78.21	Mscl depl presence	L-VFA	83.23	30.4923	presense	absense	2	56	-6.65	Conv(H→S)	Conv(0)
HAIC	M	73	C	PD	B	9	7.13333	0	46.1448	79.32	Mscl depl absence	L-VFA	78.67	51.3619	presense	absense	8	53	13.09	Conv(0)	Conv(0)
HAIC	M	71	Alc	CR	A	5	13	1	37.6937	59.94	Mscl depl presence	L-VFA	60.19	36.685	presense	absense	1	46	-2.67	Conv(H→S)	Conv(0)
